# Supplementary material for: Study of the synergistic effect of analogical and explicit learning in beginning junior tennis players
Source: Heliyon. 2024 Sep 27;10(19):e38590. doi: 10.1016/j.heliyon.2024.e38590 (PMC11470564; doi:10.1016/j.heliyon.2024.e38590)
Supplement: Multimedia component 1 [file mmc1.xlsx]

## Sheet: Sheet1
Q分组	Q击球准确性	Q动作评分	动作完整性	动作流畅性	Q技能掌握数量	B击球准确性	B动作评分	动作完整性	动作流畅性	B技能掌握数量	Y击球准确性	Y动作评分	动作完整性	动作流畅性	Y技能掌握数量
1	7	24	19.2	4.8	0	21	71	56.8	14.2	11	19	73	58.4	14.6	13
1	5	22	17.6	4.4	0	23	72	57.6	14.4	13	21	75	60	15	12
1	6	25	20	5	0	19	67	53.6	13.4	15	17	67	53.6	13.4	11
1	6	24	19.2	4.8	0	13	65	52	13	14	8	68	54.4	13.6	11
1	7	27	21.6	5.4	0	17	75	60	15	13	12	78	62.4	15.6	12
1	4	24	19.2	4.8	0	11	71	56.8	14.2	14	7	75	60	15	13
1	3	27	21.6	5.4	0	10	62	49.6	12.4	15	7	63	50.4	12.6	11
1	5	26	20.8	5.2	0	16	64	51.2	12.8	13	11	64	51.2	12.8	14
1	5	24	19.2	4.8	0	12	63	50.4	12.6	12	9	64	51.2	12.8	13
1	4	23	18.4	4.6	0	11	69	55.2	13.8	11	9	71	56.8	14.2	11
1	5	24	19.2	4.8	0	21	84	67.2	16.8	11	18	87	69.6	17.4	12
1	6	24	19.2	4.8	0	14	70	56	14	11	13	74	59.2	14.8	13
1	4	25	20	5	0	10	66	52.8	13.2	9	10	71	56.8	14.2	8
2	6	26	20.8	5.2	0	25	83	66.4	16.6	17	24	87	69.6	17.4	19
2	6	24	19.2	4.8	0	25	86	68.8	17.2	17	25	90	72	18	18
2	6	25	20	5	0	20	71	56.8	14.2	18	19	79	63.2	15.8	16
2	5	26	20.8	5.2	0	20	72	57.6	14.4	19	18	81	64.8	16.2	18
2	7	22	17.6	4.4	0	17	71	56.8	14.2	20	18	77	61.6	15.4	17
2	6	25	20	5	0	23	77	61.6	15.4	18	21	83	66.4	16.6	19
2	5	25	20	5	0	18	73	58.4	14.6	16	17	81	64.8	16.2	18
2	4	24	19.2	4.8	0	17	75	60	15	17	15	85	68	17	18
2	5	25	20	5	0	27	79	63.2	15.8	16	24	89	71.2	17.8	17
2	4	26	20.8	5.2	0	23	71	56.8	14.2	15	22	79	63.2	15.8	19
2	5	24	19.2	4.8	0	24	74	59.2	14.8	17	20	81	64.8	16.2	17
2	5	24	19.2	4.8	0	26	74	59.2	14.8	18	23	80	64	16	16
2	4	25	20	5	0	19	63	50.4	12.6	18	17	71	56.8	14.2	17
3	5	23	18.4	4.6	0	23	79	63.2	15.8	15	21	81	64.8	16.2	14
3	4	26	20.8	5.2	0	21	77	61.6	15.4	17	20	79	63.2	15.8	13
3	6	27	21.6	5.4	0	18	75	60	15	15	18	76	60.8	15.2	14
3	5	22	17.6	4.4	0	19	77	61.6	15.4	14	17	77	61.6	15.4	15
3	4	21	16.8	4.2	0	17	72	57.6	14.4	13	14	78	62.4	15.6	14
3	5	24	19.2	4.8	0	19	74	59.2	14.8	14	17	80	64	16	16
3	6	24	19.2	4.8	0	16	63	50.4	12.6	15	14	69	55.2	13.8	16
3	5	24	19.2	4.8	0	21	67	53.6	13.4	16	18	73	58.4	14.6	15
3	5	24	19.2	4.8	0	14	54	43.2	10.8	16	9	61	48.8	12.2	16
3	7	23	18.4	4.6	0	17	67	53.6	13.4	15	13	74	59.2	14.8	17
3	4	26	20.8	5.2	0	18	63	50.4	12.6	17	12	71	56.8	14.2	15
3	5	24	19.2	4.8	0	14	65	52	13	16	11	72	57.6	14.4	14
3	6	25	20	5	0	13	67	53.6	13.4	15	7	71	56.8	14.2	13
